# Supplementary material for: Hypoxia-induced inhibin promotes tumor growth and vascular permeability in ovarian cancers
Source: Commun Biol. 2022 Jun 2;5:536. doi: 10.1038/s42003-022-03495-6 (PMC9163327; doi:10.1038/s42003-022-03495-6)
Supplement: Supplementary file 4 — Supplementary Data 1 [file 42003_2022_3495_MOESM4_ESM.xlsx]

## Sheet: Fig 1
	Fig 1Ai		HEY			OV90				Fig 1Aii		HEY			OV90
		20% O2	0.721568	1.40472	0.873711	1.09986	0.701685	1.19846			20% O2	0.925638	1.05198	1.02238	1.12891	0.921254	0.949839
		10% O2	1.04931	0.425879	0.57561	0.530054	0.473582	0.32058			10% O2	1.34111	1.37282	1.15513	1.87124	1.20733	1.09064
		5% O2	0.809193	1.18869	0.70564	1.20864	0.869186	0.914367			5% O2	1.49726	2.02382	1.66717	0.828458	0.799285	0.901685
		2.5% O2	0.653081	0.286186	2.07225	1.0742	1.12721	0.746709			2.5% O2	2.14294	1.48587	1.59908	1.09713	1.14508	0.985923
		1% O2	0.711891	0.609952	0.3618	1.60688	3.22513	3.22513			1% O2	2.57078	2.44084	2.30136	1.20006	0.833947	0.833947
		0.2% O2	6.62763	1.63188	6.53008	3.79975	6.96096	4.03802			0.2% O2	3.12501	3.84662	4.5799	3.31497	3.49796	6.16034
	Fig 1Bi	PA1			OVCAR5							HEY		OV90		ID8ip2
		1.24477	0.334857	1.42037	1.08521	0.975814	1.12977	0.809195				0.845177	1.15482	1.89813	0.101873	0.900498	1.79542	0.511919	0.792127
		4.62499	7.50162	3.74136	7.3046	4.26957	2.69845	3.60951	4.26475	3.13568	12.8776	4.96424	4.78355	1.97138	3.21185	4.40531	4.84445	2.99428
	Fig 1Bii	PA1			OVCAR5							HEY			OV90			ID8ip2
		0.826508	0.758289	1.4152	1.48222	1.18144	0.54302	0.793316				0.792384	0.915712	1.2919	0.983	0.530568	1.49311	0.691179	1.13944	1.16938
		4.37665	6.4854	4.6911	2.59844	2.53764	2.71582	5.8088	2.14631	3.63668	1.77069	3.72384	2.01119	4.92825	1.84867	2.31082	3.41736	2.48535	1.42356	2.24213
	Fig 1 C		HEY			OV90
		Normoxia	6.4787	7.2199	7.98428	11.4282	16.1583	9.41563
		Hypoxia	29.8558	24.7316	36.2196	38.4197	46.8037	55.3822
	Fig 1Dii		HEY			OV90
		Normoxia	1.2037	0.964853	0.831443	0.783092	1.47475	0.742157
		Hypoxia	4.32766	4.94852	2.89994	3.42951	7.37059	3.71769
		1hr	1.64956	1.37785	2.03866	1.31715	2.94293	4.86109
		3hr	1.37489	3.41986	2.27978	4.0167	5.37139	5.1135
		6hr	2.47775	2.29992		3.23969		4.40942
		8hr	2.75273	2.85197	1.34636	2.67865	2.25765	3.97656
		18hr	1.63611	2.59726	1.88505	1.68107	1.55724	2.83687

## Sheet: Fig 2
	Fig 2Aii		PA1				OVCA420
		2D	0.881313	0.89281	1.22588		1.62581	0.553387	0.820807
		3D	9.49994	4.84161	9.06857		6.79921	4.32026	2.76211
	Fig 2B	3	3B	3C	4	Unknown		Fig 2Ci	<500	>500		Fig 2Cii	<500	>500
		36.7	56.95	51.37	32.03	14.53			3.90844	29.6565			0.0112344	0.036235
		6.7		34.53	34.7	16.2			1.88763	11.9961			0.0393866	0.423093
		25.37		30.7	59.7	26.7			4.12408	8.45537			0.0436316	0.277703
				51.2					1.76655	13.5288			0.00890591	0.280934
				71.87						6.53449			0.0473566	0.211473
				48.37	48.7					18.828			0.00790677	0.233873
				105.87	61.53					8.90098			0.00908928	0.0952157
					120.53									0.310129
					17.37
					72.37
					54.95
					116.53
					42.7
	Fig 2Di	Buffa Hypoxia Score	INHA Expression		Fig 2Dii	Winter Hypoxia Score	INHA Expression		Fig 2Diii	Winter Hypoxia Score	INHA Expression
		27	40.9266			10	40.9266			10
		-13	0.427			-28	0.427			-28	0.427
		-3	9.3516			-2	9.3516			-2	9.3516
		-3				46				46
		15	7.9029			2	7.9029			2	7.9029
		-3	14.6062			-10	14.6062			-10	14.6062
		13	45.5976			8	45.5976			8
		5	7.1476			26	7.1476			26	7.1476
		21				6				6
		21	4.0083			12	4.0083			12	4.0083
		11				14				14
		-5	9.8553			-40	9.8553			-40	9.8553
		31	38.447			22	38.447			22	38.447
		13	0			28	0			28	0
		25	44.6053			18	44.6053			18
		21				32				32
		15	7.8853			-2	7.8853			-2	7.8853
		17	3.5482			20	3.5482			20	3.5482
		15	22.7958			12	22.7958			12	22.7958
		31	31.401			16	31.401			16	31.401
		27	2.4716			-14	2.4716			-14	2.4716
		11	28.2965			20	28.2965			20	28.2965
		23	2.5226			6	2.5226			6	2.5226
		13	13.0237			-16	13.0237			-16	13.0237
		17	1.679			12	1.679			12	1.679
		-1				30				30
		35				8				8
		25	12.4611			20	12.4611			20	12.4611
		25	25.4351			-26	25.4351			-26	25.4351
		17	43.771			28	43.771			28
		11	12.5392			8	12.5392			8	12.5392
		5	11.74			-14	11.74			-14	11.74
		23	15.2333			-6	15.2333			-6	15.2333
		21	10.3493			10	10.3493			10	10.3493
		7	13.4214			4	13.4214			4	13.4214
		11				6				6
		-5	15.03			34	15.03			34	15.03
		27	19.6464			-30	19.6464			-30	19.6464
		17	0.6807			10	0.6807			10	0.6807
		3	6.2194			-8	6.2194			-8	6.2194
		-13	6.7541			14	6.7541			14	6.7541
		25	18.124			14	18.124			14	18.124
		-5	42.8917			42	42.8917			42
		21	13.5735			-8	13.5735			-8	13.5735
		-3	2.7178			-8	2.7178			-8	2.7178
		27	7.6046			-4	7.6046			-4	7.6046
		5	15.9699			-4	15.9699			-4	15.9699
		23	14.9464			22	14.9464			22	14.9464
		15	2.2479			-20	2.2479			-20	2.2479
		9	2.4282			2	2.4282			2	2.4282
		15	22.2056			-14	22.2056			-14	22.2056
		13	1.9283			-24	1.9283			-24	1.9283
		19	14.4107			-30	14.4107			-30	14.4107
		5	2.7705			20	2.7705			20	2.7705
		9	30.1536			8	30.1536			8	30.1536
		5	4.5208			4	4.5208			4	4.5208
		1				2				2
		5				26				26
		35	5.1653			-10	5.1653			-10	5.1653
		-1	16.0116			18	16.0116			18	16.0116
		21	20.5511			36	20.5511			36	20.5511
		9	10.678			-18	10.678			-18	10.678
		17	15.0013			12	15.0013			12	15.0013
		15	2.1499			-6	2.1499			-6	2.1499
		-15	2.9904			14	2.9904			14	2.9904
		13	12.6972			36	12.6972			36	12.6972
		-3	19.2929			44	19.2929			44	19.2929
		33	13.9733			-10	13.9733			-10	13.9733
		13	47.0442			8	47.0442			8
		15	0.5214			-18	0.5214			-18	0.5214
		9	2.0067			10	2.0067			10	2.0067
		-7	16.0176			4	16.0176			4	16.0176
		31	23.8118			12	23.8118			12	23.8118
		21	9.5694			24	9.5694			24	9.5694
		37	14.0759			8	14.0759			8	14.0759
		21				-22				-22
		11	15.8831			6	15.8831			6	15.8831
		-1	4.4776			30	4.4776			30	4.4776
		23	27.7378			18	27.7378			18	27.7378
		5	10.0739			8	10.0739			8	10.0739
		33	34.6639			30	34.6639			30	34.6639
		21	13.8209			42	13.8209			42	13.8209
		-5	21.0843			6	21.0843			6	21.0843
		21	38.2495			30	38.2495			30	38.2495
		-13	2.2868			24	2.2868			24	2.2868
		-29				26				26
		-9	8.9316			4	8.9316			4	8.9316
		5				10				10
		25	40.0325			14	40.0325			14	40.0325
		5	0.8146			22	0.8146			22	0.8146
		-15	19.5587			16	19.5587			16	19.5587
		19	5.9914			-14	5.9914			-14	5.9914
		23	1.2165			-42	1.2165			-42	1.2165
		9	4.7891			34	4.7891			34	4.7891
		19				16				16
		-5	9.8705			-4	9.8705			-4	9.8705
		19	22.6179			30	22.6179			30	22.6179
		5	15.1043			38	15.1043			38	15.1043
		-15	10.2965			24	10.2965			24	10.2965
		11				36				36
		31	10.4177			24	10.4177			24	10.4177
		-11	6.2657			-18	6.2657			-18	6.2657
		7				-22				-22
		19	5.5296			10	5.5296			10	5.5296
		17	9.6312			28	9.6312			28	9.6312
		15	9.452			-26	9.452			-26	9.452
		-5	8.7134			2	8.7134			2	8.7134
		27	12.9017			-14	12.9017			-14	12.9017
		13	8.843			-12	8.843			-12	8.843
		21	35.4545			2	35.4545			2	35.4545
		1	38.4456			-8	38.4456			-8	38.4456
		23	20.4018			14	20.4018			14	20.4018
		15	11.2296			12	11.2296			12	11.2296
		17	9.1723			12	9.1723			12	9.1723
		5	8.8955			-16	8.8955			-16	8.8955
		13				24				24
		25				64				64
		29	15.0304			8	15.0304			8	15.0304
		7	18.7965			-10	18.7965			-10	18.7965
		15				28				28
		9	26.4423			-20	26.4423			-20	26.4423
		-5	7.1984			-22	7.1984			-22	7.1984
		15	3.3449			20	3.3449			20	3.3449
		29	1.2315			0	1.2315			0	1.2315
		27	13.1059			14	13.1059			14	13.1059
		13				20				20
		19	37.0442			4	37.0442			4	37.0442
		11				6				6
		13	10.9785			26	10.9785			26	10.9785
		21	10.3121			-46	10.3121			-46	10.3121
		-13	3.7475			34	3.7475			34	3.7475
		1	22.5702			0	22.5702			0	22.5702
		35	7.0281			2	7.0281			2	7.0281
		25	8.7126			12	8.7126			12	8.7126
		-9	2.7819			6	2.7819			6	2.7819
		29	1.711			-26	1.711			-26	1.711
		-7	0			-8	0			-8	0
		-9	26.0028			10	26.0028			10	26.0028
		31	9.1853			4	9.1853			4	9.1853
		7	0.7726			-28	0.7726			-28	0.7726
		29	12.1659			-22	12.1659			-22	12.1659
		15	5.89			28	5.89			28	5.89
		5	13.7327			2	13.7327			2	13.7327
		-9				10				10
		15	45.2236			14	45.2236			14
		19	21.9122			-8	21.9122			-8	21.9122
		13	4.8891			2	4.8891			2	4.8891
		1	0.9428			-18	0.9428			-18	0.9428
		27	0.3914			-2	0.3914			-2	0.3914
			32.9349			-10	32.9349			-10	32.9349
		13	4.4977			26	4.4977			26	4.4977
		17	12.5			4	12.5			4	12.5
		-1	5.4147			-24	5.4147			-24	5.4147
		5	3.2987			28	3.2987			28	3.2987
		-9				40				40
		15	12.5701			4	12.5701			4	12.5701
		19	18.7346			-12	18.7346			-12	18.7346
		13	27.1957			24	27.1957			24	27.1957
		-3	0.2942			-4	0.2942			-4	0.2942
		7				36				36
		9				78				78	14.9031
		21				22				22	14.8392
		23				4				4
		-23				-16				-16	2.796
		27				22				22	14.4973
		19				52				52	31.6537
		9				-8				-8	9.3593
		9				6				6	4.7148
		31				-20				-20	1.364
		19				48				48	15.1457
		11				22				22	9.265
		-9
		-3
		17
		-7
		23
		19
		11
		29
		23
		15
		-9
		19
		9
		37
		11
		-21
		25
		1
		-7
		15
		1
		-13
		17
		19
		-19
		23
		-13
		-23
		7
		5

## Sheet: Fig 3
	Fig 3Aii		INHA		VEGF				INHA		VEGF
		Untreated	1.38774	0.612262	1.1881	0.811898		Untreated	0.943698	1.0563	0.800505	1.1995
		6hr CoCl2	3.521	2.09352	1.69965	1.5068		6hr CoCl2	3.82014	1.81641	4.99939	2.45838
		12hr CoCl2	11.6764	8.10745	5.40072	4.31522		12hr CoCl2	4.78989	4.14748	3.75716	2.5439
		24hr CoCl2	5.59969	3.49039	2.98571	2.45722		24hr CoCl2	8.2402	12.6133	5.28591	5.09025
	Fig 3B		INHA				ARNT
		shControl	1.02572	1.6351	0.433052	0.906151	1.51572	1.00611	0.666109	0.81207
		shARNT	1.74769	2.5971	0.13923	0.523911	0.345236	0.396681	0.129301	0.338655
		shControl	3.72253	1.54653	2.89615	3.13107	1.28885	1.13721	1.19133	0.783692
		shARNT	1.56461	0.739378	0.723444	1.15154	0.333615	0.3486	0.334081	0.420678
	Fig 3Ci			INHA				Fig 3Cii		INHA
			siScr	0.979349	1.04782	0.972951			siScr	0.953214	0.963307	1.08367
			siHIF-1α	0.893924	0.846893	0.992147			siHIF-1α	1.17675	1.00798	0.484083
			siHIF-2α	0.727233	1.0523	0.930078			siHIF-2α	1.66831	0.78799	0.744441
			siHIF1α+2α	1.06733	1.29577	1.62948			siHIF1α+2α	0.785374	2.58676	3.6895
			siScr	3.06635	4.18487	3.67776			siScr	4.3474	3.8465	4.39039
			siHIF1α	2.00381	1.19115	1.80481			siHIF1α	2.74937	1.82811	1.87279
			siHIF2α	3.50211	3.43236	3.66464			siHIF2α	4.74177	4.92494	5.14736
			siHIF1α+2α	1.44167	1.88191	2.00893			siHIF1α+2α	1.85316	2.74376	2.24659
	Fig 3Di		INHA				OV90		INHA			Fig 3Ei		Luciferase Activity			Fig 3Eii		Luciferase Activity
	OVCAR5	Normoxia	1.02284	0.947661	1.02954			Normoxia	0.396002	1.604			Normoxia	1.12279	1.08356	0.793649		PCDNA3.1	0.92542	1.07458
		Hypoxia	3.36606	3.45942	6.81522			Hypoxia	4.85076	2.5767			Hypoxia	2.04709	1.64733	2.04107		HIF-1 ODD	1.86602	1.8279

## Sheet: Fig 4
	Fig 4Ai	pg/mL Hemaglobin in Plug
		Normoxia+IgG	Normoxia+R1	Hypoxia+IgG	Hypoxia+R1
		410.229	305.886	720.623	435.86
		208.266	183.293	524.167	112.064
		318.692	164.769	692.297	377.254
		135.272	389.965	705.581	333.813
		93.0457	381.087	802.463	443.851
		315.546	278.488	903.13	355.744
	Fig 4Bi	Normoxia+IgG+C12:F25	Normoxia+R1	Hypoxia+IgG	Hypoxia+R1		Normoxia+IgG	Normoxia+PO23	Hypoxia+IgG	Hypoxia+PO23		Fig 4Bii	Normoxia+IgG	Normoxia+PO23	Hypoxia+IgG	Hypoxia+PO23		Normoxia+IgG	Normoxia+R1	Hypoxia+IgG	Hypoxia+R1		Fig 4Biii	Untreated	Inhibin A	VEGFA
		88	125	348	172		77	68	187	119			93	151	307	206		93	152	307	199			57	130	113
		140	131	360	181		58	60	229	124			105	150	300	211		105	152	300	236			53	126	130
		88	116	354	244		34	83	255	177			132	129	209	172		132	88	209	314			63	112	119
		69	84	394	174		35		156	95			112	169	421	168		112	97	421	184			80	190	102
		149	113	371	125		44		144	147			111	147	379	128		111	88	379	83			45	181	111
		128		454	126		63		257	172			71	126	399	170		71	111	399	178			47	170	98
		84	39	130	58		130	83	216	114			68	100	121	132
		62	42	147	85		110	151	181	91			94	139	190	106
		53	40	88	86		157	155	189				83	56	147	92
		31
		51
		45
	Fig 4Ci		Normoxia+IgG		Normoxia+R1		Normoxia+PO23		Hypoxia+IgG		Hypoxia+R1		Hypoxia+PO23
		0	491.667		480		471.333		477.667		489.667		595
		0.5	895.333	1214	1818	2523	1197.33	1246	1175.67	1204	1785.33	3011.33	2232.33	2454
		1	1785.33	3011.33	2232.33	2454	1672.67	1462.67	4581.67	3395.33	3522	3106	2136.33	2284.67
		1.5	2538.67	4200.33	3963.33	4470.67	2390.67	3246.67	6556.67	5841.67	5195	3911	3088.67	3535.67
		2	4535.67	7083.33	4848.67	4038.67	2386.33	3158.33	7447	7915.67	5304.33	6511	2871.67	4265.33
		3	4135.67	6723	6040	7098.5	3516.67	3631	11978.3	12084	8486.33	8012.33	4681	4545.67
		4	6492.67	6951.33	7027	7306.67	4958	6187.67	13568.3	18790	11240	10595.7	7172	6366.67
	Fig 4Cii		Normoxia+IgG		Normoxia+R1		Normoxia+PO23		Hypoxia+IgG		Hypoxia+R1		Hypoxia+PO23
		0	711.667		717.333		718.667		716		651		670.333
		0.5	1420.33	1185.67	1362.67	1167	1636	1441	1540.33	2052.33	2403.67	1942	3540	1845.33
		1	2265.67	2362	2052.33	2074	2451.33	1976.33	3037	2966.5	3803.67	2709	4997.33	2917.67
		1.5	2813.67	2954.67	2773.33	2859	2736.67	3195.33	4161	5443	6405.67	5406.33	6110.33	3917.33
		2	4816.33	4701	3794.33	3752.67	4047	5030.67	7806.33	8777.67	8628	8126	6044.33	5096.67
		3	4077.67	5059	5148.33	7487.67	5234.33	8693.33	12655.7	13230.7	8491	10886.3	7727.33	8074
		4	6936.67	4799.67	5191.67	8086.67	8229	5984.67	17883	14349.3	12718.7	7029.33	9040.33	6805.67
	Fig 4D		Untreated		Inhibin A		LPS
		0	594.333	555.667	579.333	543.333	569.667	550.667
		0.5	876	1084.33	1645	1612.33	2191	2039.33
		1	1400.67	1451	2523.33	2414	3498	2661.67
		1.5	2315	2030.33	5502	4414.33	5918.67	4677
		2	3285.5	2469	5618.67	5871	6101.5	6096.33
		3	4210.67	3136.67	8999	8296.67	12342.7	7531
		4	5897.33	3469.67	14508	11229	12559.7	9727.67
	Fig 4Eii	Untreated	Inhibin A
		25	62
		29	60
		21	42
		12	86
		30	90
		35	74
		30	79
		13	110
		42	81

## Sheet: Fig 5
Fig 5Aii					Fig 5Bii	Time	pMLC		Fig 5Civ	T0 DPBS	T0 AW		Fig 5Cv	T30 Untreated	T30 Inhibin A	T30 VEGF A
	Control	Inhibin	VEGF			0	1			120	0			6	1
	0.0197	0.2077	0.2121			5	2.21955			86	0			3	2
	0.0398	0.2712	0.0637			10	2.79996			6	1			0	4
	0.1308	0.1114	0.0912			15	2.01615			2	0			4	1
	0.143	0.1031	0.1404			30	1.38304			66	1			2	1
	0.1081	0.1942	0.1067			45	2.17242			33	0			0	15
	0.0467	0.1205	0.1058			60	1.84955			39	0			1	1
	0.0803	0.1593	0.1331							102	0			0	1
	0.1124	0.1486	0.1336							30	0			0	0
	0.1332	0.1471	0.2005							16	0			0	4
	0.1766	0.1035	0.2556							81	0			1	6
	0.1355	0.1661	0.1757							0	1			2	0
	0.0583	0.3192	0.1431							7	0			2	0
	0.1016	0.2097	0.0945							226	0			1	0
	0.0404	0.1473	0.1434							68	0			0	11
	0.0612	0.1266	0.0466							3	0			2	0
	0.094	0.1818	0.1143							85	0			0	0
	0.0959	0.161	0.1286							119	0			0	1
	0.0664	0.1442	0.1309							63	0			2	3
	0.0674	0.1385	0.1892							37	0			0	1
	0.074	0.1006	0.0991							50	0			0	2
	0.0272	0.1404	0.132							52	0			0	0
	0.0318	0.1115								32	0			23	2
	0.0042	0.2272								60	0			6	2
	0.0282	0.2534								36	0			0	2
	0.0445									304	0			2	0
										54	0			1	5
										23	1			4	1
										89	0			1	0
										48	0			1	0
										51	0			1	0
										84	1			2	1
										33	1			9	5
										76	0			2	4
										71	0			0	1
										120	0			2	1
										126	0			5	1
										150	0			4	0
										85	0			0	1
										100	0			3	2
										61	0			0	0
										196	1			5	1
										35	0			1	0
										79	0			0	0
										211	0			1	0
										55	0			2	0
										13	0			3	0
										141	1			0	0
										25	0			2	0
										13	0			1	0
										144	1			11	1
										102	0			0	0
										14	0			0	19
										36	0			0	0
										46	0			0	0
										140	0			0	1
										14	1			0	3
										12	0			6	2
										147	0			0	0
										35	0			3	2
										120	1			1	1
										85	0			3	0
										16	1			2	0
										107	0			3	0
										24	0			0	2
										16	0			1	0	1
										5	1			2	2	1
										12	0			1	0	1
										21	0			0	2	0
										50	1			0	2	1
										69	0			9	17	1
										20	0			0	3	2
										4	0			2	2	20
										29	0			0	5	0
										34	3			3	3	0
										22	2			3	1	2
										11	0			0	0	0
										25	0			3	1	1
										87	0			0	6	2
										29	0			3	0	2
										35	1			6	4	0
										29	0			10	5	1
										27	0			0	1	5
										6	0			3	5	1
										45	0			1	3	3
										21	0			4	2	4
										103	0			2	11	4
										41	0			0	9	4
										5	1			0	1	22
										40	0			1	0	4
										22	0			12	0	8
										67	0			6	0	2
										150	0			3	2	0
										43	0			0	4	5
										112	0			0	2	5
										3	1			0	2	1
										102	0			2	2	1
										45	0			0	1	1
										73	0			0	0	6
										12	0			2	0	0
										1	0			1	1	4
										78	0			4	1	1
										42	0			5	0	0
										3	0			2	0	6
										76	0			0	0	1
										4	0			10	0	3
										1	0			1	6
										133	0			1	0
										21	0			1	0
										119	0			2	0
										59	1			0	3
										193	0			1	18
										20	0			2	4
										49	0			1	6
										5	0			4	2
										5	2			2	2
										150	0			5	4
										18	0			3	1
										1	0			0	1
										190	1			0	1
										23	1			0	19
										77	0			0	0
										67	0			2	0
										59	0			0	1
										145	0			1	3
										81	0			0	4
										94	0			0	1
										123	8			1	5
										136	1			1	13
										79	0			0	17
										135	1			2	12
										43	0			1	20
										109	0			0	4
										60	0			1	3
										106	0			1	8
										72	0			2	6
										82	1			0	0
										93	0			1	0
										109	0			2	0
										23	0			1	3
										119	1			3	2
										66	3			1	1
										38	0			0	0
										59	0			2	0
										87	0			1	0
										44	0			4
										88	0			1
										18	0			1
										62	0			0
										89	1			0
										40	0			2
										7	0			0
										11	2			2
										90	0			1
										98	0			1
										4	0			0
										34	0			0
										4	2			1
										4	0			0
										4	0			1
										37	0			1
										18	0			3
										25	0			3
										42	0			1
										1	0			0
										36	0			4
										25	1			0
										16	0			4
										38	2			3
										45	1			1
										77	1			1
										30	2			1
										30	1			2
										77	1			1
										108	0			2
										4	0			3
										45	0			2
										46	2			0
										18	0			1
										21	0
										37	1
										27	4
										29	0
										0	1
										16	1
										22	1
										14	0
										40	1
										155	0
										64	0
										83	0
										111	0
										8	1
										91	0
										90	0
										69	0
										7	0
										39	0
										136	0
										72	0
										22	0
										34	0
										54	0
										47	0
										31	0
										67	0
										214	0
										15	1
										77	1
										113	1
										28	0
										43	0
										18	1
										110	0
										38	0
										28	0
										19	0
										48	0
										94	1
										0	0
										34	0
										35	0
										37	0
										44	0
										48	0
										35	0			0
										39	0			0
										177	0			0
										32	0			0
										9	1			1
										134	0			0
										31	0			0
										65	0			0
										19	1			1
										32	0			0
										60	0			0
										90	0			0
										26	0			0
										41	1			1
										19	1			1
										36	0			0
										59	0			0
										25	1			1
										50	0			0
										36	0			0
										22	0			0
										43	0			0
										53	1			1
										6	0			0
										27	0			0
										47	1			1
										33	3			3
										38	1			1
										66	0			0
										41	0			0
										39	0			0
										68	0			0
										3	0			0
										64	0			0
										11	0			0
										56	0			0
										17	0			0
										12	1			1
										118	0			0
										1	1			1
										47	0			0
										21	0			0
										8	0			0
										35
										24
										98
										52
										29
										3
										27
										154
										97
										20
										107
										111
										3
										8
										28
										24
										11
										36
										6
										8
										34

## Sheet: Fig 6
Fig 6Ai	DMSO	Trc105	Inhibin	Trc105+Inhibin	Fig 6Aii	Untreated	TRC105	Inhibin	Alk1Fc+Inhibin
	5049.67	4459.67	10048.3	9960		4057.33	4016.33	11744.7	7255
	3596.25	5810.67	22464.3	5169.33		3859.67	4152	11319	7082
	4514.33	3954	11818	5128.67		3506.33	4221.33	10908.7	7575.67
	5937.33	14576	15414.7	6200
Fig 6Biii	4°C	1	1		4°C	1	1
	4°C Acid Wash	0.289288	0.239684		4°C Acid Wash	0.107108	0.170526
	4°C Control	0.387159	0.293301		4°C Control	0.04152	0.0588721
	4°C Inhibin A	0.757868	0.838957		4°C Inhibin A	0.0363111	0.0682718
		Fig. 6Civ		myc-ALK1 Alone		myc-ALK1 + HA-Endoglin		myc-ALK1+crosslinked HA-Endoglin		Fig. 6C(v)		myc-ALK1 Alone		myc-ALK1 + HA-Endoglin		myc-ALK1+crosslinked HA-Endoglin		Fig. 6Di		HA-ALK4 Alone		HA-ALK4 + myc-Endoglin		HA-ALK4 + crosslinked myc-Endoglin				Fig. 5Dii		HA-ALK4 Alone		HA-ALK4 + myc-Endoglin		HA-ALK4 + crosslinked myc-Endoglin
				Fab`	Fab`	Fab`	Fab`	Fab` (ALK1), IgG (Endoglin)	Fab` (ALK1), IgG (Endoglin)			Fab`	Fab`	Fab`	Fab`	Fab` (ALK1), IgG (Endoglin)	Fab` (ALK1), IgG (Endoglin)			Fab`	Fab`	Fab`	Fab`	Fab` (ALK4), IgG (Endoglin)	Fab` (ALK4), IgG (Endoglin)					Fab`	Fab`	Fab`	Fab`	Fab` (ALK4), IgG (Endoglin)	Fab` (ALK4), IgG (Endoglin)
			Crosslinking	No	No	No	No	Yes	Yes		Crosslinking	No	No	No	No	Yes	Yes		Crosslinking	No	No	No	No	Yes	Yes				Crosslinking	No	No	No	No	Yes	Yes
			Inhibin	No	Yes	No	Yes	No	Yes		Inhibin	No	Yes	No	Yes	No	Yes		Inhibin	No	Yes	No	Yes	No	Yes				Inhibin	No	Yes	No	Yes	No	Yes
			Cell number	Rf (%)	Rf (%)	Rf (%)	Rf (%)	Rf (%)	Rf (%)		Cell number	D (µm2/s x 102)	D (µm2/s *x102)	D (µm2/s x 102)	D (µm2/s *x102)	D (µm2/s x 102)	D (µm2/s x 102)		Cell number	Rf (%)	Rf (%)	Rf (%)	Rf (%)	Rf (%)	Rf (%)				Cell number	D (µm2/s x 102)	D (µm2/s x 102)	D (µm2/s x 102)	D (µm2/s x 102)	D (µm2/s x 102)	D (µm2/s x 102)
			1	54.2	34	52	37.1	37.8	42.3		1	3.30357	2.09877	4.22857	1.84382	3.21739	1.65692		1	57.7	25.6	39.1	75.2	32.7	34.5				1	4.46108	2.99824	2.23388	3.13552	2.63251	3.53919
			2	66	43.358	21.5	63	50.7	31.5		2	2.13256	4.24215	3.7	1.30769	2.28395	3.80313		2	90	13.2	45.8	43.092	49	70				2	1.98126	7.96253	3.13552	6.05691	3.61387	2.411
			3	82.5	63.2	34.2	84	35.8	0		3	3.65432	4.19753	3.7	2.88625	4.5679	4.12621		3	52.6	65	69	48.2	53.3	42.3				3	2.38325	3.49794	7.84211	2.68468	5.32143	1.19968
			4	40.44	54.15	46.4	77	37.24	38.2		4	5.48148	4.19753	4.26513	1.85185	2.74074	1.85996		4	49	55.1	77.9	76.1	45.1	48.1				4	3.21739	2.88184	6.31356	3.15011	3.99464	2.0439
			5	32	44.5	94	71.3	43.62	30.38		5	6.49123	1.90797	1.98126	1.46552	5.48148	5.82591		5	70	51	55.6	49	75	66				5	5.92	1.74897	3.18376	2.92731	3.00403	3.9418
			6	55	57.2	60	54	30	31.16		6	3.35601	1.90562	2.11429	2.99824	3.20346	3.20603		6	66	70.655	61	50.8	49	36.6				6	3.21739	2.94123	6.68161	1.95282	4.09341	1.67228
			7	88	63	77.55	48	34.2	16.7		7	4.98316	2.83494	1.6	1.50442	3.65432	3.93519		7	54.1	41	39.1	81.8	52.1	60.36				7	1.95767	1.96759	6.45022	2.4792	2.39165	1.72454
			8	55	64.29	79.23	64.5	30	0		8	2.49158	2.44647	2.20566	4.03609	4.5679	3.22642		8	60.5	60.6	80	26.7	29	38.8				8	2.96	2.41087	5.96	1.29565	2.71898	4.96667
			9	76	47.3	72	22.86	35.4	35.75		9	3.86423	3.14815	5.92	2.14106	2.82983	2.75429		9	88	50.28	59	42.7	46.75	66.4				9	8	1.74897	6.08163	1.50505	2.72894	2.75926
			10	35.2	47.3	65	39.99	28.6	30.7		10	4.26513	4.66137	2.5829	1.49912	2.46667	3.85488		10	29	42.193	58.9	90	63.8	32.1				10	1.79612	1.70683	2.29938	2.09035	6.36752	2.0411
			11	75.1	35	73.139	44	42.3	0		11	4.98316	1.90583	3.81443	2.86195	2.97189	3.49578		11	100	51.8	56.4	65	20.39	32.8				11	3.87435	2.99824	2.31726	1.89567	2.42339	1.67228
			12	44	44.7	68.6	81.55	23.5	0		12	6.60714	3.49794	2	1.21429	1.71296	3.05206		12	52.8	48.8	59	56.25	30.9	59.3				12	3.42593	4.8433	6.04389	2.21397	3.88021	3.725
			13	30	50.41	58.1	46	30.3	0		13	4.93333	5.24691	2.0274	1.51786	4.19263	1.96759		13	61.1	8	33	66.7	17.2	63.25				13	2.53425	1.96759	2.02887	4.59877	3.47417	3.99464
			14	31.7	65.6	82.8	68.75	45.4	34.7		14	2.70073	6.99588	2.28395	1.90797	3.30357	1.84382		14	48.6	80	48.2	61.1	30.2	43.2				14	1.82716	2.09877	2.9344	4.59877	1.79302	5.03055
			15	71.25	58.4	50.76	70.346	30	0		15	2.70073	1.74897	3.04527	2.88625	2.96	3.14815		15	54	67.5	39.62	71	15.14	31.83				15	3.8342	3.79464	6.71686	4.96667	2.47024	2.84895
			16	33	57.1	85	50.2	83.4	0		16	1.69725	2.03106	3.81443	1.57407	2	3.25048		16	45.6	66	93.3	48.1	59.72	53.5				16	3.35601	4.63215	2.36339	3.22511	2.0059	1.37963
			17	84.5	44	47.57	89	35.5	9		17	1.69725	2.62346	2.56055	1.45299	3.91534	2.28495		17	56.2	59.5	46.87	43.4	24.3	37				17	3.42593	2.34224	2.05946	1.93005	5.73628	1.61081
			18	53.6	45.4	77.4	60	48.6	18.1		18	3.04527	1.79514	1.52263	3.14815	2.96	3.4		18	63.8	46.4	19.79	69.4	25.98	39.45				18	1.82716	3.79464	1.70872	1.93005	4.12251	5.19526
			19	38	52.4	94.1	73.8	31.625	33.5		19	2.3756	3.49794	1.88295	7.90698	3.96783	2.87104		19	29.6	56.6	60.04	0	19.11	30.89				19	1.82716	2.20779	2.22057	2.71898	1.49598	3.96277
			20	27	51.6	78.7	34.17	65	36.6		20	3.55769	1.85185	2.06416	1.84382	2.88499	2.51108		20	67.57	60.1	42.51	39.9	57.79	46.9				20	4.93333	3.21787	5.37906	1.75915	3.51291	1.49598
			21	52	53.4	52.7	55	33.7	23.2		21	1.56614	2.24868	2.90196	2.99824	2.19259	3.12156		21	35.9	75.4	83.8	51.6	27.86	55.75				21	3.3945	2.62346	4.96667	5.86614	2.29938	1.43132
			22	69	62.5	60.5	71	35.5	31		22	2.49158	2.62346	2.07632	14.1667	5.48148	2.99824		22	55	94.5	68.9	22.2	21.05	46.1				22	4.25287	3.40272	5.82145	3.52246	6.58593	4.98328
			23	34.5	44	77.1	49.317	32.2	12		23	1.69725	2.62346	2.01525	2.24868	2.74074	5.66667		23	78.5	39.1	54.3	40.5	5.81	28.9				23	3.23144	2.5	4.26934	3.78557	3.39539	2.14697
			24	60	56	51.3	60	30	0		24	2.82983	2.42165	3.85417	1.57407	1.98126	5.78231		24	70.17	72.28	43.2	48.8	32.3	39				24	1.82716	1.8559	1.87565	2.60035	6.03557	6.89815
			25	34	47.14	50	72	49.2	0		25	8.45714	4.49735	2.96	1.90797	3.42593	4.45026		25	68.2	26.8	53.24	77	27.79	44				25	3.91534	4.21941	2.15079	2.92731	3.22511	8.05405
			26	73	59.7	60.5	64.1	53.3	0		26	1.80049	2.24868	1.82716	2.83806	4.93333	6.30307		26	53	42.28	65.7	67.7	16.83	64				26	2.78195	2.09877	3.725	2.13773	3.17258	1.66109
			27	43	53.3	35.2	43.5	30	48		27	2.19911	3.14815	1.42308	3.49794	4.5679	1.88889		27	75.4	26.4	73.16	45.6	16.91	25.9				27	1.82716	4.02844	2.33093	10	5.51852	2.20741
			28	64	62	56	43	30.76	17		28	1.80049	2.42165	1.80488	2.88625	4.21652	2.62346		28	86.6	67.67	70.88	50.2	22.7	35.2				28	3.72826	3.3983	1.61081	2.29938	2.29938	2.29938
			29	51	74.4	69	38.8	28.9	17.35		29	1.48594	2.51852	1.94226	1.36876	2.74074	2.1118		29	36	48.727	57.6	59.2	15	27.5				29	2.83335	3.7725	2.3191	7.09186	1.49598	5.43796
			30	51	43.6	69.9	46.6	70	23.7		30	1.69725	3.31384	2.92346	2.51852	3.04527	1.74897		30	51.5	73.3	47.57	27.6	17.44	28.4				30	2.7756	1.70683	3.28223	3.06584	1.94311	2.71898
			31	76	82.5	48	74	46.3	16.512		31	4.93333	3.14815	1.98126	1.90797	3.42593	4.95627		31	76.9	87.6	56.2	74.2	25.32	72.8				31	1.98165	1.91874	2.01351	3.22511	2.21068	6.83486
			32	28	52.5	62.5	69	36.7	28.4		32	1.98126	2.72873	4.5679	8.25243	1.82716	3.20755		32	63.5	42.88	56.63	6	20.08	76				32	2.58681	2.62346	7.02698	3.32589	1.63736	8.05405
			33	86	40.15	55	78.2	23.4	24.1		33	1.82716	1.96759	2.43621	3.69565	3.96783	4.39276		33	74.4	37.3	69.28	56.2	40.76	47.7				33	2.94414	2.24868	5.95809	1.39122	2.14697	1.22131
			34	57		93.5	57.1	35.5	0		34	1.6	1.36876	3.32211	3.69565	4.5679	6.71937		34	78.3	24.2	52.25	51.25	47.99	42.8				34	1.98675	2.03106	3.53869	2.98	5.61946	1.80519
			35	56		51	57.1	33	30.25		35	2.82983		2.63533	1.55963	5.82677	2.08078		35	30	80.3	41.67	65.1	20.79	45.7				35	1.60786	3.93519	4.17273	2.4792	2.84895	1.61605
			36	84		55	53.3	55	31		36	2.5829		5.62738	3.49794	5.92			36	10	37	80.45	64.9	36.88	58.1				36	3.80442	2.73752	1.69511	2.60035	2.71898	2.84895
			37	83		51.7	50	39	27.954		37	2.20238		2.61023	1.17241	2.74074			37	38.61	28	58.66	80.8	52.59	34.4				37	2.67025	2.62346	1.30702	1.66109	3.32589	3.6377
			38	70.5		76.7	50	25	0		38	1.85696		3.10924	2.52976	2.74074			38	54.42	51.51	29.4	41.5	19.93	68				38	2.70963	2.09877	2.43516	6.65179	3.21363	3.74372
			39	72		88.7	95.8	55	16.337		39	1.6		2.28395	2.83333	4.93333			39	76.75	48.8	62.5	83.8	38.37	31.65				39	5.73783	4.49735	2.23979	1.57173	4.59877	3.725
			40	92		54.4	47	36.6	0		40	1.71296		2.53772	1.65692	4.19263			40	58.16	22.2	71.18	62.1	30.91	45.7				40	2.12605	5.3125	5.02869	3.52246	4.96667	3.32589
			41	63.9		71.7	72.7	35	0		41	2.20238		4.5679	2.71132	6.85185			41	36.01	38.696	87.7	16.43	38.6	63.5				41	2.75926	2.42165	1.81707	4.96667	4.29395	4.96667
			42	58		85.8	49.83	27.5	0		42	2.74074		2.43621	3.69565	6.85185			42	44.4	57.386	64.08	36	18.94	33.7				42	1.96884	4.8433	2.29938	2.99197	3.79135	1.40038
			43	57		73	47.6	20	0		43	2.70073		3.04527	4.7619	8.48624			43	97	55.7	29.86	86.7	57.12	30.8				43	2.58681	2.24868	1.86951	1.74065	1.99465	2.60035
			44	68		55	30.497	26	0		44	2		4.31487	1.0303	2.13256			44	70.17	72.464	79.8	47.1	37	41.5				44	3.32433	2.42165	2.2118	2.13773	2.39165	1.74065
			45	99		35.2	75.7	15	11		45	3.19654		4.31487	5.72391	4.55805			45	75.38	69.8	98	35.8	55	55				45	5.77229		3.31192	4.02703	2.98	1.65188
			46	53		42.7	67.5	34.6	25.5		46	12.1311		4.11111	5.78231	5.69231			46	79.23	88	86.96	44.2	21.79	53				46	2.23724		2.07054	2.60035	3.99464	1.32917
			47	43		86.5	44.7	22.3	14.6		47	2.08451		4.32749	4.19753	3.20346			47	65.15	45.57	75.5	39	31.42	53				47	3.52721		5.29044	4.70032	5.96	3.32589
			48	64		66	82.36	25	28.9		48	2.96		3.7	3.69565	3.42593			48	40.1	43	70.5	73.7	56	41.8				48	7.16484		2.29938	3.725	2.0781	3.79135
			49	68		82.7	77.4	23.5	30		49	2.11429		3.04527	1.54686	2.11429			49	47.4	64.7	57.18	56.9	14.48	36.2				49			1.83951	3.38636	4.25909	2.99197
			50	51		71.4	41.47	31.4	35		50	4.22857		1.82716	1.62524	2.3756			50	44.81	55	87.43	65.7	39.61	73.8				50			2.48794	2.12857	2.75926	3.74372
			51	68.6		70.4	86	32.8	39.2		51	1.82716		2.77361	2.86195	1.52263			51	39.63	67.7	67.3	21.7	31.2	23.7				51			4.06893		2.71898	3.2321
			52	91.3		67.4	71.66	44.8	23.9		52	2.70073		3.81443	3.49794				52	25	58.14	66.09	19.33	60	53.6				52			2.4532		2.31173	2.92731
			53	42		75.5	79.26	25	30.5		53	1.80049		7.30864	2.99824				53	68.72	55	59.88	53.75	55.6	33.6				53			1.75915		1.40566	1.35949
			54	42		79.6	70	36	0		54	2.08451		4.5679	2.09877				54	47.9	42	77.4	78.75	21.64	46.3				54			2.80075		1.72454	4.95346
			55	97.26		79.2	59.2	25	15		55	2.5829		2.85494	3.56469				55	87.5	36	49.66	69.2	31.81	36.6				55			2.4474		1.33592	1.34598
			56	50			64.5	52.5	20		56	1.98126		3.32584	5.24691				56	75	69.6	22.71		58.3	29				56			2.06371		1.9709	1.48851
			57	71.5			34.6	33	43		57	4.38519		6.85185	2.6835				57	47.62	78.5	57.13		0	38.9				57			3.6246		2.71898	1.61605
			58	47			72	23.4	30.8		58	2.19259		3.88451	2.73312				58	51.82	73	70		33	63.25				58			2.36741		1.79048	3.21953
			59	36			51.24	34.5	0		59			4.30233	2.09877				59	73.97	33.2	67.2		50					59			5.36879		5.51852	8.56322
			60	88.4			76.2	20	0		60			3.85417					60		59.7	60.34		52.6					60			2.44262		3.9418	1.93005
			61	40			61.2	22.6	0										61			53.77		45.8					61			1.66109		2.75926	2.80075
			62	53.7				45											62			42.65		37.1					62			6.35937		3.79135	3.32589
			63	57				31.1											63			86.38		32.8					63			2.13773		4.59877	3.80102
			64	50				44.4											64			74.23		60.7					64			1.61605		3.52246
			65	33.1				37.8											65			55.17		47					65			3.64901		2.84895
			66	76.8															66			44		32.5					66			1.42447		1.57339
			67	54.35															67			73.8		22.01					67			5.05582		2.49164
			68	12															68			68.47		39.2					68			2.24347		2.0439
			69	100															69			57		49.8
			70	40.4															70			73.3		25.51
			71	22.68															71			74.99		22.69
			72	62															72			45.4		0
			73	64															73			33.33		18.84
			74	59															74			73.65		50.6
			75	41.1															75					42.98
			76	41															76					43.33
			77	40															77					8.25
			78	45.4															78					60
			79	45															79					64.3
			80	37.7															80					43.96
																			81					46.41
																			82					58
																			83					42.6
																			84					49
																			85					34
																			86					0
																			87					0
																			88					36.25
																			89					59
																			90					50.4
																			91					54.2
																			92					69.4
																			93					31.8
																			94					28.4
																			95					72

## Sheet: Fig 7
Fig 7Ai		shControl Normoxia+Vehicle											shControl Hypoxia+Vehicle											shControl Hypoxia+R1											shINHA Hypoxia+Vehicle											shINHA Hypoxia+R1
	Day 10	10.935	11.368	25.272	8.788	24.576	15.3	15.3	29.808	19.0575	10.83		29.435	17.457	31.104	31.2	25.088	32.928	0	61.2255	38.663	13.6		21.386	27.216	12.168	30.6	31.941	0						10	0	11.83	6.174	11.52	18.59	0	5.9535	32.946	0		0	13.182	4.536	8.1585
	Day 12	45.3005	12.615	40.176	59.904	38.4	0	17.92	55.225	22.3245	64.8		41.616	43.4875	81.9315	65.664	33.048	49.13	25.5915	90	39.5035	34.596		37.544	23.4135	18.125	60.858	35.2	0						29.16	30.42	31.941	15.3	19.456	31.487	15.288	35.7435	0	22.3245		17.199	30.492	30.208	0
	Day 14	56.3295	13.0355	65.824	59.2	44.1	0	34.4605	118.8	31.1805	85.0465		139.167	95.616	100.048	101.92	55.225	109.44	82.5	109.512	48.51	125.736		107.911	30.625	40.96	97.196	53.6	0						29.808	32.8	74.8845	26.3375	34.4605	33.934	14.9445	90	49.096	55.176		19.118	46.4	32.768	0
	Day 16	71.5275	14.297	73.002	88.837	50.336	0	50.8475	131.4	67.626	113.724		228.096	151.424	224.874	66.825	186.05	131.25	128.774	126.405	79.3305	118.75		165.6	40	50.225	136.458	64	0						30.8025	60.75	108.16	44.4925	44.1	66.25	20.25	182.59	60	100.92		57.6	144.15	79.9875	0
	Day 18	78.75	15.3	85.248	109.242	78.0325	0	51.772	143.258	125.023	147.6		351.339	233.472	242.938	80.4335	121.68	172.197	149.4	174.05	87.079	216		216	49.5895	183.6	160.325	136.125	0						30.8025	89.232	149.4	85.833	61.2255	75	31.104	211.25	84.64	113.715		66.4	144	84.64	0
	Day 20	92.2625	25.92	114.95	108.045	125.44	0	82.5	166.698	132.095	207.025		423.612	245.411	308.7	88.75	154.8	243.712	219.961	183.569	94.1015	346.8		305.184	74.431	153.09	170.572	162.45	0						12.506	104.104	199.761	94.1015	76.25	121.104	45.63	277.344	114.92	137.924		78.498	154.8	90.1125	0
	Day 22	119.072	36.8	188.012	133.428	198.575	0	120.213	179.562	142.228	217.8		499.554	355.25	403.2	133.28	181.675	283.279	298.116	219.978	156.325	438.75		330.75	93.775	164.64	194.4	172.98	0						16.82	125.087	243.648	113.715	90.396	126.15	57.33	358.4	128.44	194.35		139.968	176.748	151.25	0
	Day 24	154.213	39.5035	218.05	194.481	221.812	0	178.85	200.704	161.792	231.2		600.848	428.485	469.625	170.667	189.486	328.56	328.05	298.9	168.338	528		354.378	93.775	245.05	282.528	234.488	0						25.3265	145.119	337.561	126.711	101.92	154.213	91.936	475.26	271.779	196.463		176.61	165.584	173.938	0
	Day 26	202.502	45.496	285.404	252.333	393.66	0	255.528	326.344	196.599	337.662		769.896	520.312	596.781	262.848	228.096	420.25	455.762	462.384	173.4	658.24		574.273	109.33	297.419	455.457	335.727	0						26.011	267.173	487.35	202.005	111.328	213.15	159.744	536.987	393.762	297.464		200.157	211.864	365.625	0
	Day 28	314.288	48.6	317.9	332.024	396.716	0	265.243	380.25	243.089	411.825		832.832	596.015	640.512	304.2	240.944	507.123	484.344	541.283	201.64	733.05		640.61	130.235	366.776	517.562	510.3	0						51.842	311.904	668.165	238.464	119.422	261.562	225	650	459.596	373.182		259.837	279.772	458.714	0
	Day 30	331.298	48.6	326.114	337.014	429.887	0	317.52	473.238	300.8	416.623		870.975	832.24	714.24	363.096	287.086	633.68	525.312	669.338	201.64	820		729.904	201.64	440.422	530.464	566.51	0						64.512	426.888	724.271	310.284	150.701	334.611	302.379	686.07	507.84	524.768		338.1	400.95	500.938	0
Fig 7Bi	EGF	2.54333		Fig 7Bii	ADAMTS-1	1.86669		Fig 7Ci	shControl	shINHA		Fig 7Cii	shControl	shINHA
	IL8	2.18881			CXCL16	1.80484			740.88	801.967			127094	51586.8
	HGF	2.00487			PIGF-2	1.74149			784	819.346			81003.8	13846
	Amphiregulin	1.9898			NOV	1.70155			722	778.206			82830.5	16547
	GM-CSF	1.66109			CYR 61	1.67459			847	732.05			927796	156836
	PDGF-AB/BB	1.61003			DPPIV	1.65523							511960	98161
	Angiogenin	1.59177			Pentraxin-3	1.6484							545370	45129.2
	Angiostatin	1.57102			IGFBP-3	1.64637							256081	76632
	DPPIV	1.54637			Angiogenin	1.58297							395087	110899
	Activin A	-1.20941			IGFBP-1	1.50463							133372	114148
	VEGF-C	-1.27621			IL-1a	-1.16667							749635	46320.2
	Endoglin	-1.33745			HGF	-1.20325							470356	50023.5
	Pentraxin 3	-1.34299											473263	77112.5
	ADAMTS-1	-1.63225
Fig 7Di	shControl	shINHA		Fig 7Dii	shControl	shINHA
	270	174.25			110.27	126.754
	231.5	170			121.054	138.365
	177.5	144			106.424	162.559
	161.5	137			103.836	204.805
	178.5	198.5			109.064	135.825
	229.5	218			89.8533	129.143
	300.5	188.333			63.3505	100.033
	215.25	99			92.2218	169.938
[truncated: 2 more columns]

## Sheet: Supplementary Fig 1
Supplementary Fig 1A		OV90			HEY			Supplementary Fig 1b	OV90			HEY
	Normoxia	0.22845	1.33977	1.43178	1.33989	1.24798	0.412131		1.32617	0.793028	0.880797	1.88197	0.118033	1.7161
	Hypoxia	1.83586	0.880546	0.359752	1.36232	1.02447	0.245309		3.36931	1.1676	0.25912	2.72808	0.779285	0.622017
Supplementary Fig 1C		12hrs			24hrs
	Normoxia	0.778518	0.83232	1.38916	1.00327	0.996734
	Hypoxia	1.04402	1.14902	1.05244	1.04589	1.88169

## Sheet: Supplementary Fig 2
			INHA Expression
	Supplementary Fig 2B	Tumor Volume	Mean	SD
		230.8	0.0112344	0.0026346
		284.2	0.0393866	0.0058457
		350.5	0.0436316	0.0143042
		370	0.00890591	0.0017494
		374.1	0.0473566	0.0040753
		400	0.00790677	0.0002034
		480	0.00908928	0.0009153
		628.8	0.036235	0.0062549
		701.2	0.423093	0.0267373
		829.8	0.277703	0.0445424
		1060	0.280934	0.0274289
		1113	0.211473	0.0553402
		1176	0.233873	0.0068586
		1282	0.0952157	0.0352785
		1380	0.310129	0.0846855

## Sheet: Supplementary Fig 3
			HRE2											Supplementary Figure 3Ci		INHA
	Supplementary Fig 3B	Normoxia	0.495002	1.505											siScr	0.934901	0.725972	1.17054	1.16859
		Hypoxia	1.57907	2.44941											siHIF-1α	2.36547	1.06897	1.3603	1.4581
															siHIF-2α	1.6355	0.896711	1.74599	1.50527
															siScr	6.81818	3.72783	4.30437	5.17986
	Supplementary Fig 3Di	Normoxia	Normoxia+Fsk	Normoxia+H89	Normoxia+H89+Fsk		.2% O2	.2% O2+Fsk	.2% O2+H89	.2% O2+H89+Fsk					siHIF-1α	2.82111	2.64404	2.73209	2.86676
		0.966996	2.51938	1.56067	2.52386		1.74089	7.26618	2.13084	5.24088					siHIF-2α	2.44181	3.63653	2.51901	7.82997
		1.4042	1.72649	2.07959	7.46635		2.23418	6.12611	2.42093	3.08075
		0.628803	1.653	0.767557	0.673558		1.59575	2.34578	1.09068	4.25611
	Supplementary Fig 3Dii	Normoxia DMSO			Normoxia H89			Hypoxia DMSO			Hypoxia H89
		0.0002355	0.0002307	0.0002138	0.0001956	0.0005593	0.0003632	0.0009876	0.001169	0.0008945	0.0007793	0.0007704	0.0009876

[truncated: 5 more sheets: Supplementary Fig 4, Supplementary Fig 5, Supplementary Fig 6, Supplementary Fig 7, Supplementary Fig 8]
