# Supplementary material for: Hypoxia-induced inhibin promotes tumor growth and vascular permeability in ovarian cancers
Source: Commun Biol. 2022 Jun 2;5:536. doi: 10.1038/s42003-022-03495-6 (PMC9163327; doi:10.1038/s42003-022-03495-6)
Supplement: Supplementary file 5 — Supplementary Data 2 [file 42003_2022_3495_MOESM5_ESM.xlsx]

## Sheet: Sheet1
	Supplementary Data 2. Key Resources Table
		RESOURCE	SOURCE	IDENTIFIER
			Cell Lines
		HMEC-1	ATCC	CRL-3243
		HEK293	ATCC	CRL-1573
		OV-90	ATCC	CRL-11732
		OVCAR-5	NCI-60	N/A
		PA1	ATCC	CRL-1572
		SKOV3	NCI-60	N/A
		OVCA420	Susan Murphy	N/A
		ID8ip2Luc	Jill Slack-Davis	N/A
		HEY	Susan Murphy	N/A
		MEEC WT/ENG -/-	Michelle Letarte	N/A
		COS7	ATCC	CRL-1651
			Antibodies
		p-MLC2	Cell Signaling Technologies	#3671S, AB_330248
		HIF-1a	Cell Signaling Technologies	#14179, AB_2622225
		HIF-1a (ChIP grade)	Cell Signaling Technologies	#3716, AB_2116962
		HIF-2a	Cell Signaling Technologies	#59973, AB_2799579
		Normal Rabbit IgG	Cell Signaling Technologies	#2729, AB_1031062
		CD-31	Cell Signaling Technologies	#77699, AB_2722705
		Vinculin	Santa Cruz	Sc-73264, AB_1131292
		Inhibina (R1)	Biocare Medical	SKU171
		Anti-inhibin PO23	Oxford Brookes University
		Anti-inhibin R1	Oxford Brookes University	AB_2857371
		TRC-105	Tracon Pharmaceuticals	#754227
		VE-cadherin (for IF)	BD BioSciences	#610252, AB_2276073
		Goat g-globulin (NGG)	Jackson ImmunoResearch	#005-000-002, AB_2336984
		Murine IgG anti-myc tag, 9E10	BioLegend	#626802, AB_2148451
		Chicken IgY anti-myc tag	Merck Millipore	#AB3252, AB_2235702
		Rabbit IgG anti HA tag, HA.11	BioLegend	#902302, AB_2565019
		Murine IgG anti-HA tag, 12CA5	Roche Diagnostics	#11666606001, AB_514506
		Alexa 488-goat IgG anti rabbit IgG	Invitrogen-Molecular Probes	#R37116, AB_2556544
		Alexa 546-goat (Fab’)2 anti mouse IgG	Invitrogen-Molecular Probes	#A-11018, AB_2534085
		Alexa 488-goat (Fab’)2 anti rabbit IgG	Invitrogen-Molecular Probes	#A-11070, AB_142134
		FITC-donkey IgG anti chicken IgY	Jackson ImmunoResearch	#703-095-155, AB_2340356
		Cy3-donkey (Fab’)2 anti mouse IgG	Jackson ImmunoResearch	# 715-166-150, AB_2340816
			Reagent
		Cobalt Chloride (CoCl2)	VWR	#IC19510725
		Recombinant inhibin A	R&D Systems	#8506-AB
		Recombinant VEGF A	R&D Systems	293-VE-010
		ALK1-Fc	R&D Systems	#370-AL
		Inhibin ELISA	Ansh Labs	#AL-134
		DynaBeads	Thermo Fisher	#10003D
		Lipofectamine 3000	Thermo Fisher	#L3000001
		TransIT-LT1 Mir2300	Mirus Bio	#MIR 2305
		RNAiMax	Thermo Fisher	#13778030
		Rhodamine Dextran 70,000 MW	Thermo Fisher	#D1841
		FITC-Dextran 30,000 MW	Thermo Fisher	#D3306
		EZ-Link Sulfo-NHS-SS-Biotin	Thermo Fisher	#21331
		Neutravidin Resin	Thermo Fisher	#29200
		iScript Reverse Transcription Supermix	BioRad	#1708841
		iTaq Universal SYBR Green Supermix	Biorad	#1725125
		Dual Luciferase Assay System	Promega	#E1910
		Matri-gel	Corning	#354230
		Fibronectin	Cultrex	#342000101
		Mach4 Universal Detection Kit	BioCare	# M4U534
		Background Punisher	BioCare	#BP974
		Da Vinci Green Diluent	BioCare	#PD900
		3,3′-diaminobenzidine (DAB)	BioCare	#BDB2004
		Actin-Phalloidin	Cytoskelton, Inc	#PHDN1
		T4 DNA Ligase	NEB	M0202S
		HydroxyProbe Kit	HydroxyProbe, Inc	HP1-XXX
			Plasmids, siRNA, Lentivirus
		pcDNA3-HA-HIF1aP402A/P564A	Will Kaelin, Addgene	#18955
		pHIV-Luc-ZsGreen	Brian Welm, Addgene	#39196
		pGL4.10	Promega	9PIE665
		pGL4.10 INHA	In house	N/A
		PCDNA3.1	Thermo Fisher	#V79020
		shINHA	Sigma Aldrich	TRCN0000063904
		shARNT	Sigma Aldrich	TRCN0000003818
		siENG	Dharmacon	#L-011026-00-0005
		siHIF-1	Dharmacon	J-004018-07-0002
		siHIF-2	Dharmacon	#-004814-06-002
		pCMV6	Origene	#SC108895
			Other
		3mM trans-well filter	Greiner Bio-One	#662630
		8mM trans-well filter	Greiner Bio-One	#662630
		PureLink PCR Purification Kit	Invitrogen	#K310002
		Amicon Ultra Centirfugal Filter	EMD Millipore	UFC501024
		Proteome Profiler Human	R&D Systems	#ARY007
		Angiogenesis Array Kit
		Proteome Profiler Mouse	R&D Systems	#ARY015
		Angiogenesis Array Kit
